# Supplementary material for: Distinguishing African bovids using Zooarchaeology by Mass Spectrometry (ZooMS): New peptide markers and insights into Iron Age economies in Zambia
Source: PLoS One. 2021 May 18;16(5):e0251061. doi: 10.1371/journal.pone.0251061 (PMC8130928; doi:10.1371/journal.pone.0251061)
Supplement: S1 Table — OM numbers are the specimen numbers for the samples we collected, which are housed in the Osteology Section at the National Museums of Kenya in Nairobi. Samples in bold were analyzed by LC-MS/MS. (XLSX) [file pone.0251061.s004.xlsx]

## Sheet: S1 Table. Species List
S1 Table: Modern speices which were collected for reference data used in this study along with their numbers. Samples in bold were analyzed by LC-MS/MS.
Family	Subfamily	Tribe	Subtribe	Genus	Species	Common Name	Reference Samples in this study
Bovidae	Alcelaphinae			Connochaetes	taurinus	blue wildebeest	OM 20A	OM 25A	OM 2A
Bovidae	Alcelaphinae			Damaliscus	hunteri	hirola	OM 122A	OM 7807A	OM 1901A
Bovidae	Alcelaphinae			Damaliscus	lunatus	topi	OM 2564A	OM 4311A	OM 126A
Bovidae	Alcelaphinae			Alcelaphus	buselaphus	heartebeest	OM 5198A	OM 5307A	OM 5199A
Bovidae	Antilopinae	Antilopini		Nanger	granti	Grant's gazelle	OM0818
Bovidae	Antilopinae	Antilopini		Eudorcas	thomsonii	Thomson's gazelle	OM0781
Bovidae	Antilopinae	Neotragini		Ourebia	ourebi	oribi	OM0743
Bovidae	Antilopinae	Neotragini		Oreotragus	oreotragus	klipspringer	OM0734
Bovidae	Antilopinae	Neotragini		Madoqua	kirkii	Kirk's dik-dik	OM5536
Bovidae	Antilopinae	Neotragini		Neotragus	moschatus	suni	OM7597
Bovidae	Bovinae	Bovini	Bovina	Bos	taurus	cow	OM 7053A	OM 471A	OM 6120A
Bovidae	Bovinae	Bovini	Bubalina	Syncerus	caffer	African buffalo	OM 5542A	OM 492A	OM 498A
Bovidae	Bovinae	Tragelaphini		Tragelaphus	eurycerus	bongo	OM 956A	OM 955A
Bovidae	Bovinae	Tragelaphini		Taurotragus	oryx	common eland	OM 4299A	OM 2264A	OM 946A
Bovidae	Bovinae	Tragelaphini		Taurotragus	derbianus	giant eland	OM 6331A
Bovidae	Cephalophinae			Sylvicapra	grimmia	common duiker	OM0778
Bovidae	Cephalophinae			Cephalophus	adersi	Aders' duiker	OM5338
Bovidae	Hippotraginae			Hippotragus	niger	sable antelope	OM 1537A	OM 1413A	OM 7730A
Bovidae	Hippotraginae			Hippotragus	equinus	roan antelope	OM 1528A	OM 7834A
Bovidae	Reduncinae			Kobus	kob	kob	OM 914A	OM 915A
Bovidae	Reduncinae			Kobus	ellipsiprymuns	waterbuck	OM 7768A	OM 2266A	OM 909A
