# Supplementary material for: Distinguishing African bovids using Zooarchaeology by Mass Spectrometry (ZooMS): New peptide markers and insights into Iron Age economies in Zambia
Source: PLoS One. 2021 May 18;16(5):e0251061. doi: 10.1371/journal.pone.0251061 (PMC8130928; doi:10.1371/journal.pone.0251061)
Supplement: S2 Table — ZooMS & Morphology ID takes into account morphological indicators, such as body size, to refine the ZooMS-based identification. Site codes: KAV, Kalundu Mound; KMP, SAL, Salumano; ZAM; Jakobo West Kapiri Mposhi; FIB, Fibobe II; MTS, Muteteshi. (XLSX) [file pone.0251061.s005.xlsx]

## Sheet: Sheet2
Row Labels	Sum of Count
Aepycerotinae/Alcelaphinae/Antilopinae - Antilopini/Antilopinae - Neotragini - Raphicerus, Ourebia	1
Aepycerotinae/Alcelaphinae/Antilopinae - Neotragini - Raphicerus, Ourebia	1
Aepycerotinae/Alcelaphinae/Antilopinae/Caprinae/Hippotraginae	1
Aepycerotinae/Alcephinae/Antilopinae/Reduncinae/Caprinae - Ovis	1
Aepycerotinae/Antilopinae - Antilopini/Antilopinae - Neotragini - Raphicerus, Ourebia	2
Aepycerotinae/Antilopinae - Antilopini/Antilopinae - Neotragini - Raphicerus, Ourebia, Madoqua/Reducinae	2
Antilopinae - Neotragini - Oreotragus/Bovinae - Bovini - Bovina/Bovinae - Tragelaphini/Cephalophinae	3
Antilopinae - Neotragini - Oreotragus/Bovinae - Bovini - Bovina/Cephalphinae/Tragelaphini	1
Bovinae - Bovini - Bovina	39
Bovinae - Bovini - Bovina/Bovinae - Tragelaphini/Cephalophinae	1
Bovinae - Bovini - Bovina/Bovinae - Tragelaphini/Cephalophinae - Sylvicapra	1
Bovinae - Bovini - Bovina/Cephalophinae	10
Bovinae - Bovini - Bovina/Cephalophinae - Sylvicapra	16
Bovinae - Tragelaphini	2
Bovinae - Tragelaphini (Group 2)	1
Bovinae - Tragelaphini/Cephalophinae - Philantomba/Hippotraginae	1
Canidae	2
Cephalophinae	2
Cephalophinae - Sylvicapra	3
Elephant	1
Fail	85
Felidae/Hyaenidae/Mustelidae	1
Hippotraginae/Caprinae	2
Leporidae (*no Leporidae markers published for African taxa)	6
Mustelidae (*no Mustelidae markers published for African taxa)	1
Reduncinae	2
Rhinoceros	1
Suid (*no suid markers published for African taxa)	2
Unknown	1
Grand Total	192

## Sheet: S2 Table. Archaeological Data
S2 Table: Archaeological data. ZooMS & Morphology ID takes into account morphological indicators, such as body size, to refine the ZooMS-based identification
							COL1ɑ1 508 - 519	COL1ɑ2 978 - 990		COL1ɑ2 375 – 386			COL1ɑ2 484 - 498	COL1ɑ2 889 – 906	COL1ɑ2 502 - 519	COL1ɑ2 292 - 309	COL1ɑ2 793 - 816	COL1ɑ2 454 - 483	COL1ɑ1 586 - 618		COL1ɑ2 757 - 789
Site	Sample	Taxon (morphology)	Element & Portion	ZooMS ID	ZooMS & Morphology ID	Count	P1	A	A'	1441	1441'	1441''	B	1955	C	P2	D	E	F	F'	G	G'
KAV	KAV 001	cf. Bos	Calcaneus, Complete	Bovinae - Bovini - Bovina	Bos	1	1105.6	1192.7	1208.7	x	x	x	1427.7	x	x	1648.8	2131.1	x	2853.5	2869.5	x	3033.6
KAV	KAV 002	Bovid ≥3	Maxilla, UP3 through UM3	Bovinae - Bovini - Bovina	Bos	1	1105.6	x	1208.7	x	x	x	1427.8	1532.8	1580.8	1648.9	2131.1	2793.3	2853.4	2869.4	x	3034.5
KAV	KAV 003	Bovid ≥3	Femur, POSHFR	Fail	Bovid ≥3	1	x	x	x	x	x	x	x	x	x	x	x	x	x	x	x	x
KAV	KAV 006	Mammal ≥2	Metacarpal, Anterior FR	Fail	Mammal ≥2	1	x	x	x	x	x	x	x	x	x	x	x	x	x	x	x	x
KAV	KAV 017	Mammal ≥2	cf. Rib FR	Bovinae - Bovini - Bovina	Bos	1	1105.5	1192.6	1208.6	x	x	x	1427.7	1532.8	1580.7	1648.8	2131	x	2853.3	2869.3	x	3034.4
KAV	KAV 022	Mammal ≥2	axial indet	Bovinae - Bovini - Bovina	Bos	1	1105.6	1192.7	1208.7	x	x	x	1427.7	x	x	1648.8	2131	x	2853.5	2869.6	x	3033.6
KAV	KAV 023	Bovid ≥3	UM0 FR	Fail	Bovid ≥3	1	x	x	x	x	x	x	x	x	x	x	x	x	x	x	x	x
KAV	KAV 025	Mammal ≥2	Cranial, FR	Bovinae - Bovini - Bovina	Bos	1	1105.5	x	x	x	x	x	1427.6	x	x	x	x	x	2853.1	x	x	3034.2
KAV	KAV 026	Bovid 2	Incisor indet	Bovinae - Bovini - Bovina/Cephalophinae	Cephalophinae	1	1105.6	x	1208.7	x	x	x	1427.7	1532.8	1580.8	1648.8	2131.1	x	2853.5	2869.4	x	x
KAV	KAV 030	Mammal ≥3	Rib, FR	Fail	Mammal ≥3	1	x	x	x	x	x	x	x	x	x	x	x	x	x	x	x	x
KAV	KAV 033	Bovid 2	Humerus, Distal FR	Bovinae - Bovini - Bovina/Cephalophinae - Sylvicapra	Cephalophinae cf. Sylvicapra	1	1105.5	1192.6	1208.6	x	x	x	1427.6	1532.7	1580.7	1648.7	2131	x	2853.2	2869.1	x	x
KAV	KAV 034	Bovid ≥3	Axis, Cranial zygapophysis FR	Fail	Bovid ≥3	1	x	x	x	x	x	x	x	x	x	x	x	x	x	x	x	x
KAV	KAV 050	Mammal ≥2	Long bone, midshfr	Fail	Mammal ≥2	1	x	x	x	x	x	x	x	x	x	x	x	x	x	x	x	x
KAV	KAV 063	Hypsodont ≥3	Cheektooth FR	Fail	Hypsodont ≥3	1	x	x	x	x	x	x	x	x	x	x	x	x	x	x	x	x
KAV	KAV 077	Hypsodont ≥3	Cheektooth FR	Hippotraginae/Caprinae	Hippotraginae	1	1105.6	1180.7	1196.7	1154.6	x	x	1427.8	x	1580.8	1648.9	2131.1	x	2883.5	x	x	x
KAV	KAV 084	Bovid ≥3	Metapodial, PXFR	Fail	Bovid ≥3	1	x	x	x	x	x	x	x	x	x	x	x	x	x	x	x	x
KAV	KAV 089	Mammal ≥2	Long bone, midshfr	Bovinae - Bovini - Bovina/Cephalophinae - Sylvicapra	Bos/Cephalophinae cf. Sylvicapra	1	1105.6	x	1208.7	x	x	x	1427.8	1532.9	1580.8	1648.9	2131.1	x	2853.3	x	x	x
KAV	KAV 093	cf. Human	Incisor, FR	Bovinae - Bovini - Bovina/Cephalophinae - Sylvicapra	Bos	1	1105.5	1192.7	1208.6	x	x	x	1427.7	1532.8	1580.7	1648.8	x	x	2853.3	x	x	x
KAV	KAV 100	Mammal ≥3	Long bone, midshfr	Fail	Mammal ≥3	1	x	x	x	x	x	x	x	x	x	x	x	x	x	x	x	x
KAV	KAV 122	Mammal ≥2	Long bone, midshfr	Fail	Mammal ≥2	1	x	x	x	x	x	x	x	x	x	x	x	x	x	x	x	x
KAV	KAV 126	Bovid ≥3	LP0 FR	Fail	Bovid ≥3	1	x	x	x	x	x	x	x	x	x	x	x	x	x	x	x	x
KAV	KAV 129	Bovid ≥3	M0 FR	Bovinae - Bovini - Bovina	Bos	1	1105.7	x	1208.8	x	x	x	1427.8	1532.9	1580.9	1648.9	2131.2	x	2853.6	2869.6	x	3034.8
KAV	KAV 135	Hypsodont ≥3	Cheektooth FR	Rhinoceros	Rhinoceros	1	1105.6	1182.6	x	x	x	x	1453.8	1532.8	x	x	x	x	2869.4	2885.4	x	x
KAV	KAV 144	Bovid 3	Upper P4	Bovinae - Bovini - Bovina	Bos	1	1105.6	1192.7	1208.7	x	x	x	1427.8	x	1580.8	1648.9	2131.2	x	2853.5	2869.4	x	3033.5
KAV	KAV 147	Mammal ≥3	Tooth, root FR	Bovinae - Bovini - Bovina	Bos	1	1105.6	1192.7	1208.7	x	x	x	1427.7	x	x	1648.8	2131.1	x	2853.5	2869.5	x	3033.5
KAV	KAV 148	Hypsodont ≥3	Tooth, Enamel FR	Hippotraginae/Caprinae	Hippotraginae	1	1105.7	1180.8	1196.7	1154.7	2028.3	2044.3	1427.9	x	1581	1648.9	2131.3	x	2883.7	2899.6	x	x
KAV	KAV 163	Mammal ≥3	Long bone, midshfr	Bovinae - Bovini - Bovina/Cephalophinae	Bos	1	1105.6	1192.7	1208.7	x	x	x	1427.7	x	1580.7	1648.8	x	x	2853.4	x	x	x
KAV	KAV 173	Bovid 2	Incisor, Nearly Co	Bovinae - Bovini - Bovina/Cephalophinae	Cephalophinae	1	1105.6	x	1208.7	x	x	x	1427.7	x	x	1648.8	2131.1	x	2853.4	x	x	x
KAV	KAV 183	Mammal ≥3	Cranial, Frontal FR	Bovinae - Bovini - Bovina	Bos	1	1105.6	1192.8	1208.8	x	x	x	1427.8	1532.9	1580.9	1648.9	2131.2	2793.5	2853.5	2869.5	x	3033.5
KAV	KAV 199	Bovid ≥3	Cheektooth FR	Bovinae - Bovini - Bovina/Cephalophinae	Bos	1	1105.6	1192.8	1208.8	x	x	x	1427.8	x	1580.8	1648.9	2131.1	x	x	2869.4	x	x
KAV	KAV 207	Bovid ≥3	Mandible, diastema FR	Bovinae - Bovini - Bovina	Bos	1	1105.7	x	1208.9	x	x	x	1427.9	1533	1581	1649	2131.3	x	2853.7	2869.7	x	3033.9
KAV	KAV 208	cf. Bos	LM0, mesial loph FR	Fail	cf. Bos	1	x	x	x	x	x	x	x	x	x	x	x	x	x	x	x	x
KAV	KAV 233	Bovid ≥3	Cranial, Zygomatic FR	Bovinae - Bovini - Bovina/Cephalophinae - Sylvicapra	Bos	1	1105.5	1192.6	1208.6	x	x	x	1427.7	1532.7	1580.7	1648.8	2131	x	2853.3	2869.3	x	x
KAV	KAV 234	Mammal ≥3	Humerus, DSHFR	Bovinae - Bovini - Bovina	Bos	1	1105.5	1192.6	1208.6	x	x	x	1427.7	1532.8	1580.7	1648.8	2131	2792.1	2853.3	2869.3	x	3033.3
KAV	KAV 238	Mammal ≥3	Tibia, DSFR, fused	Bovinae - Bovini - Bovina/Cephalophinae - Sylvicapra	Bos	1	1105.6	x	1208.7	x	x	x	1427.8	1532.9	1580.8	1648.9	2131.2	x	x	2869.4	x	x
KAV	KAV 240	Bovid ≥3 cf. Bos	LM0, FR	Fail	cf. Bos	1	x	x	x	x	x	x	x	x	x	x	x	x	x	x	x	x
KAV	KAV 241	Bovid 2 cf. Caprinae	LM0, FR	Aepycerotinae/Alcephinae/Antilopinae/Reduncinae/Caprinae - Ovis	Aepycerotinae/Antilopinae/Reduncinae/Caprinae - Ovis	1	1105.6	x	x	x	x	x	1427.8	x	x	x	x	x	2882.9	2899.3	x	3034.4
KAV	KAV 246	Mammal 2	Upper Limb bone MIDSHFR	Bovinae - Bovini - Bovina/Cephalophinae	Cephalophinae	1	1105.4	x	x	x	x	x	1427.7	x	x	x	x	x	2853	x	x	x
KAV	KAV 248	Mammal ≥2	NID FR	Bovinae - Bovini - Bovina	Bos	1	1105.5	1192.6	1208.6	1154.4	x	x	1427.7	1532.7	1580.7	1648.8	2131	x	2853.3	2869.2	x	3033.3
KAV	KAV 272	cf. Bos	ldp4, mesial half FR	Fail	cf. Bos	1	x	x	x	x	x	x	x	x	x	x	x	x	x	x	x	x
KAV	KAV 291	Hypsodont ≥3	Cheektooth FR	Bovinae - Bovini - Bovina	Bos	1	1105.7	x	1208.7	x	x	x	1427.8	1532.9	1580.9	1648.9	2131.2	x	2853.6	2869.5	x	3034.6
KAV	KAV 294	Bovid 3	Thoracic vertebra, spinous process w/ caudal zygapophyses	Bovinae - Bovini - Bovina	Bos	1	1105.6	x	1208.7	x	x	x	1427.7	x	x	1648.8	2131.1	x	2853.6	2869.5	x	3033.9
KAV	KAV 295	cf. Bos	Pyrimidal, Nearly CO	Antilopinae - Neotragini - Oreotragus/Bovinae - Bovini - Bovina/Bovinae - Tragelaphini/Cephalophinae	cf. Bos	1	1105.5	x	1208.6	x	x	x	1427.7	x	x	1648.8	x	x	x	x	x	x
KAV	KAV 296	cf. Bovid ≥3	Cervical vertebra FR	Bovinae - Bovini - Bovina/Cephalophinae - Sylvicapra	Bos	1	1105.5	1192.6	1208.6	x	x	x	1427.7	1532.7	1580.7	1648.8	2131	x	2853.2	2869.2	x	x
KAV	KAV 298	Mammal 2	Rib, Angle FR, young juvenile	Bovinae - Bovini - Bovina	Bos	1	1105.5	1192.6	1208.6	x	x	x	1427.6	1532.7	1580.7	1648.6	2131	2792.1	2853.2	2869.2	x	3033.3
KAV	KAV 301	Mammal ≥2	Long bone, midshfr	Bovinae - Bovini - Bovina	Bos	1	1105.6	1192.7	1208.7	x	x	x	1427.7	x	x	1648.8	2131.1	x	2853.5	2869.4	x	3033.6
KAV	KAV 307	cf. Bos	LM0, FR, unerupted	Fail	cf. Bos	1	x	x	x	x	x	x	x	x	x	x	x	x	x	x	x	x
KAV	KAV 308	Mammal ≥3	Cranial, Horn core FR	Bovinae - Bovini - Bovina/Cephalophinae	Bos	1	1105.6	x	1208.7	x	x	x	1427.8	x	x	1648.8	x	x	2853.4	x	x	x
KAV	KAV 310	Mammal ≥3	Long bone, MIDSHFR	Fail	Mammal ≥3	1	1105.6	x	x	x	x	x	1427.8	x	1550.8	x	x	x	x	x	x	x
KAV	KAV 318	Mammal ≥2	NID Flake	Fail	Mammal ≥2	1	1105.6	x	x	x	x	x	1427.8	x	x	x	x	x	2883.4	2899.5	x	x
KAV	KAV 333	Bovid ≥3	LM0, FR, unerupted	Fail	Bovid ≥3	1	x	x	x	x	x	x	x	x	x	x	x	x	x	x	x	x
KAV	KAV 337	Mammal ≥3	Tooth indet, root FR	Fail	Mammal ≥3	1	x	x	x	x	x	x	x	x	x	x	x	x	x	x	x	x
KAV	KAV 340	Mammal ≥3	unfused caudal vertebra centrum	Bovinae - Bovini - Bovina	Bos	1	1105.6	1192.7	1208.7	x	x	x	1427.8	x	1580.8	1648.8	2131.1	x	2853.4	2869.4	x	3033.6
KAV	KAV 381	Mammal 2	Scapula, Blade FR	Bovinae - Bovini - Bovina	Bos	1	1105.5	1192.6	1208.6	x	x	x	1427.7	1532.7	1580.7	1648.8	2131	2792.3	2853.3	2869.2	x	3033.3
KAV	KAV 383	Mammal ≥3	Long bone, midshfr	Fail	Mammal ≥3	1	x	x	x	x	x	x	x	x	x	x	x	x	x	x	x	x
KAV	KAV 384	Mammal ≥3	Long bone, near-epiphysis shaft fragment	Suid (*no suid markers published for African taxa)	Suid (*no suid markers published for African taxa)	1	1105.7	1180.8	1196.8	1154.8	x	x	1453.9	x	1551	1649	2131.3	x	2883.7	2899.7	x	x
KAV	KAV 385	Mammal ≥2	Long bone, Near-epiphysis shaft fragment	Bovinae - Bovini - Bovina/Cephalophinae - Sylvicapra	Bos/Cephalophinae cf. Sylvicapra	1	1105.5	1192.7	1208.7	x	x	x	1427.7	1532.8	1580.8	1648.8	2131.1	x	2853.4	2869.2	x	x
KAV	KAV 386	Mammal ≥3	Long bone, midshfr	Fail	Mammal ≥3	1	x	x	x	x	x	x	x	x	x	x	x	x	x	x	x	x
KAV	KAV 390	Mammal ≥3	Axial FR	Bovinae - Bovini - Bovina	Bos	1	1105.6	x	1208.8	x	x	x	1427.8	x	x	x	2131.1	x	2853.4	2869.4	x	3034.4
KAV	KAV 391	Bovid≥3	Horn core	Bovinae - Tragelaphini (Group 2)	Tragelaphini ≥3	1	1105.5	1192.6	1208.6	x	x	x	1427.7	1532.7	1580.7	1648.7	2131	x	2883.2	2899.2	x	3059.3
KAV	KAV 392	Mammal 3	Rib, angle w/ proximal end	Bovinae - Bovini - Bovina/Cephalophinae	Bos	1	1105.6	x	1208.7	x	x	x	1427.8	x	x	1648.9	x	x	2853.5	x	x	x
KAV	KAV 393	Mammal ≥3	Rib FR	Bovinae - Bovini - Bovina/Bovinae - Tragelaphini/Cephalophinae - Sylvicapra	Bos/Tragelaphini ≥3	1	1105.6	x	1208.8	x	x	x	1427.9	1532.8	1580.9	x	x	x	x	x	x	x
KAV	KAV 394	Mammal 2 cf. Bovid	Scapula, Glenoid FR	Canidae	Canidae	1	1105.6	x	x	x	x	x	1453.8	x	x	x	2131.1	x	2853.5	2869.5	3000.7	x
KAV	KAV 396	Mammal 0.5 cf. Leporidae	Long bone, Cylinder	Leporidae (*no Leporidae markers published for African taxa)	Leporidae	1	1105.5	1221.5	1235.5	x	x	x	1453.6	1532.7	x	x	2129.9	x	2883.2	2899.1	2958.2	x
KAV	KAV 405	Mammal 1	Lumbar vertebra, Left cranial zygapophysis	Cephalophinae	Cephalophinae 1	1	1105.6	x	x	x	x	x	1427.8	x	1580.8	1648.9	2131	x	2853.5	x	x	3060.4
KAV	KAV 412	Mammal ≥2	Axial FR	Bovinae - Bovini - Bovina	Bos	1	1105.6	x	x	x	x	x	1427.8	x	1580.8	1648.9	2131.2	x	2853.5	2869.4	x	3033.7
KAV	KAV 414	Hypsodont ≥3	Cheektooth FR	Bovinae - Bovini - Bovina	Bos	1	1105.7	1192.8	1208.8	x	x	x	1427.8	1532.9	1580.9	1649	2131.2	2792.9	2853.5	2869.6	x	3033.9
KAV	KAV 419	Hypsodont ≥2	Tooth Enamel FR	Fail	Hypsodont ≥2	1	x	x	x	x	x	x	x	x	x	x	x	x	x	x	x	x
KAV	KAV 435	Mammal ≥2	cheektooth fr	Fail	Mammal ≥2	1	x	x	x	x	x	x	x	x	x	x	x	x	x	x	x	x
KAV	KAV 440	Bovid 3	LI0, Co	Bovinae - Bovini - Bovina	Bos	1	1105.5	1192.5	1208.6	x	x	x	1427.6	1532.7	1580.6	1649	2131	x	2853.2	2869.1	x	3033.3
KAV	KAV 441	Bovid 3	Metapodial, DSFR	Bovinae - Bovini - Bovina/Cephalophinae - Sylvicapra	Bos	1	1105.5	1192.7	1208.6	x	x	x	1427.6	1532.7	1580.7	1648.7	2131	x	2853.1	2869.2	x	x
KAV	KAV 442	Mammal ≥3	Long bone midshfr	Bovinae - Bovini - Bovina	Bos	1	1105.5	1192.5	1208.6	1154.3	x	x	1427.6	1532.7	1580.6	1648.7	2131	2792	2853.1	2869.2	x	3033.2
KAV	KAV 445	Mammal ≥3	NID FR	Bovinae - Bovini - Bovina	Bos	1	1105.6	x	x	x	x	x	1427.8	x	x	x	2131.1	2793.3	2853.4	2869.3	x	3033.4
KAV	KAV 448	Mammal ≥2	NID FR	Bovinae - Bovini - Bovina/Cephalophinae	Bos/Cephalophinae	1	1105.5	1192.6	1208.6	x	x	x	1427.7	x	1580.7	1648.8	2131	x	2853.4	2869.4	x	x
KAV	KAV 451	Mammal 2	Rib FR	Fail	Mammal 2	1	x	x	x	x	x	x	x	x	x	x	x	x	x	x	x	x
KAV	KAV 453	Mammal 2	Rib, PXFR	Bovinae - Bovini - Bovina	Bos	1	1105.5	x	1208.7	x	x	x	1427.7	1532.8	1580.7	1648.8	2131	x	2853.3	2869.4	x	3033.5
KAV	KAV 455	Bovid ≥3	Cheektooth FR	Antilopinae - Neotragini - Oreotragus/Bovinae - Bovini - Bovina/Bovinae - Tragelaphini/Cephalophinae	Bos/Tragelaphini ≥3	1	1105.5	x	1208.6	x	x	x	1427.6	x	x	1648.7	x	x	x	x	x	x
KAV	KAV 457	Mammal 1	Humerus, Cylinder	Canidae	Canidae	1	1105.5	x	x	x	x	x	1453.7	x	x	x	2131	x	2853.3	2869.2	x	x
KAV	KAV 458	Hypsodont, cf. Bovid ≥3	Cheektooth FR	Elephant	Elephant	1	1105.6	x	x	x	x	x	1453.7	x	x	x	2115.1	2809.2	2853.3	x	x	x
KAV	KAV 460	Mammal ≥2	Axial FR	Bovinae - Bovini - Bovina/Cephalophinae - Sylvicapra	Bos/Cephalophinae cf. Sylvicapra	1	1105.6	1192.7	1208.7	x	x	x	1427.8	1532.8	1580.8	1648.9	2131	x	2853.4	2869.4	x	x
KAV	KAV 481	Mammal ≥1	Cranial, FR	Antilopinae - Neotragini - Oreotragus/Bovinae - Bovini - Bovina/Bovinae - Tragelaphini/Cephalophinae	Bos/Tragelaphini/Oreotragus/Cephalophinae	1	1105.5	x	1208.7	x	x	x	1427.6	x	x	1648.7	x	x	x	x	x	x
KAV	KAV 482	Mammal ≥2	Long bone, flake fr	Bovinae - Tragelaphini	Tragelaphini	1	1105.7	x	1208.7	x	x	x	1427.8	1532.9	1580.9	1648.9	2131.1	2792.4	2883.4	2899.3	x	3059.6
KAV	KAV 483	Mammal ≥1	Long bone midshfr	Fail	Mammal ≥1	1	x	x	x	x	x	x	x	x	x	x	x	x	x	x	x	x
KAV	KAV 484	Mammal ≥1	Long bone, midshfr	Fail	Mammal ≥1	1	x	x	x	x	x	x	x	x	x	x	x	x	x	x	x	x
KAV	KAV 485	Mammal ≥1	Long bone, midshfr	Leporidae (*no Leporidae markers published for African taxa)	Leporidae	1	1105.7	1221.8	1235.8	x	x	x	1453.9	1532.9	x	x	2129.3	x	2883.6	2899.6	2957.8	x
KAV	KAV 486	Hypsodont ≥3	Cheektooth FR	Bovinae - Bovini - Bovina	Bos	1	1105.7	x	1208.8	x	x	x	1427.9	1532.9	1580.8	1648.9	2131.2	x	2853.4	2869.5	x	3034.6
KAV	KAV 487	Caprine cf. Ovis	Astragalus, Co	Cephalophinae - Sylvicapra	Cephalophinae cf. Sylvicapra	1	1105.6	1192.7	1208.7	x	x	x	1427.7	1532.8	1580.8	1648.8	2131.1	2792.3	2853.4	2869.4	3059.5	x
KAV	KAV 490	Mammal 3	Rib DS end	Fail	Mammal 3	1	1105.6	x	x	x	x	x	1427.8	1574.8	1550.8	1648.8	x	x	2883.4	2899.5	x	x
KAV	KAV 491	Mammal 2	Rib, angle w/ proximal end	Fail	Mammal 2	1	1105.6	x	x	x	x	x	1463.8	x	x	x	x	x	x	x	x	x
KAV	KAV 492	Mammal ≥3	Long bone midshfr	fail	Mammal ≥3	1	x	x	x	x	x	x	x	x	x	x	x	x	x	x	x	x
KAV	KAV 493	Mammal ≥3	Long bone midshfr	fail	Mammal ≥3	1	x	x	x	x	x	x	x	x	x	x	x	x	x	x	x	x
KAV	KAV 494	Mammal ≥3	Long bone, midshfr	fail	Mammal ≥3	1	x	x	x	x	x	x	x	x	x	x	x	x	x	x	x	x
KAV	KAV 503	Mammal ≥2	Axial FR	Bovinae - Tragelaphini/Cephalophinae - Philantomba/Hippotraginae	Tragelaphini/Hippotraginae	1	1105.6	x	x	x	x	x	1427.7	x	1580.8	1648.9	2131.1	x	2883.4	2899.5	3059.7	x
KAV	KAV 510	Mammal ≥1	Long bone, flake fr	Cephalophinae - Sylvicapra	Cephalophinae cf. Sylvicapra	1	1105.7	1192.8	1208.8	x	x	x	1427.9	1532.9	1580.9	1648.9	2131.3	2792.6	2853.6	2869.6	x	3059.8
KAV	KAV 511	Mammal ≥3	Long bone, Flake FR	Fail	Mammal ≥3	1	1105.6	x	x	x	x	x	1427.8	x	x	x	x	x	2883.4	x	x	3033.6
KAV	KAV 514	Mammal 1 or 2	Long bone flake	Cephalophinae - Sylvicapra	Cephalophinae cf. Sylvicapra	1	1105.6	1192.7	1208.7	1154.5	x	x	1427.8	1532.8	1580.8	1648.9	2131.1	2792.3	2853.4	2869.4	x	3059.5
KAV	KAV 518	Mammal ≥2	Axial indet FR	Bovinae - Bovini - Bovina/Cephalophinae - Sylvicapra	Bos/Cephalophinae cf. Sylvicapra	1	1105.6	1192.7	1208.8	x	x	x	1427.8	1532.9	1580.9	1648.9	2131.2	x	2853.5	x	x	x
KAV	KAV 523	Mammal 1b	Humerus, Cylinder	Aepycerotinae/Antilopinae - Antilopini/Antilopinae - Neotragini - Raphicerus, Ourebia	Eudorcas or Ourebia	1	1105.6	1180.6	1196.6	x	x	x	1427.8	1532.8	1550.8	1648.8	2131.1	2792.3	2883.4	2899.4	x	3033.5
KAV	KAV 524	Vertebrate indet	Long bone indet	Felidae/Hyaenidae/Mustelidae	Felidae/Hyaenidae/Mustelidae	1	1105.5	x	x	x	x	x	1453.8	x	1566.7	x	2147.1	x	2853.4	2869.4	x	x
KAV	KAV 533	Bovid 2	LP2, Nearly Co	Cephalophinae	Cephalophinae 2	1	1105.6	x	x	x	x	x	1427.8	x	x	x	x	x	2853.5	x	x	3059.5
KAV	KAV 535	Bovid 2	Phalanx 2, Co	Antilopinae - Neotragini - Oreotragus/Bovinae - Bovini - Bovina/Cephalphinae/Tragelaphini	Caprinae	1	1105.6	1192.6	x	x	x	x	1427.8	1532.8	1580.8	1648.8	x	x	x	x	x	x
KAV	KAV 536	Leporidae	Calcaneus, Complete	Leporidae (*no Leporidae markers published for African taxa)	Leporidae	1	1105.6	x	x	x	x	x	1453.8	1532.8	1566.8	x	2129.2	x	2883.5	2899.4	2958.5	x
ZAM	ZAM 001	Mammal indet	NID	Bovinae - Bovini - Bovina/Cephalophinae - Sylvicapra	Bos	1	1105.5	1192.6	1208.6	x	x	x	1427.7	1532.8	1580.8	1648.8	2131.1	2792.2	2853.3	2869.3	x	x
ZAM	ZAM 002	Mammal ≥2	Long bone FR	Bovinae - Bovini - Bovina	Bos	1	1105.6	1192.7	1208.7	x	x	x	1427.7	1532.8	1580.8	1648.8	2131.1	2792.2	2853.3	2869.3	x	3033.3
ZAM	ZAM 003	Mammal ≥2	NID FR	Fail	Mammal ≥2	1	x	x	x	x	x	x	x	x	x	x	x	x	x	x	x	x
ZAM	ZAM 005	Mammal ≥2	Long bone, MIDSHFR	Bovinae - Bovini - Bovina	Bos	1	1105.5	1192.6	1208.7	x	x	x	1427.7	1532.8	1580.8	1648.8	2131.1	2792.2	2853.3	2869.3	x	3033.4
ZAM	ZAM 006	Mammal ≥2	NID FR	Bovinae - Bovini - Bovina/Cephalophinae - Sylvicapra	Bos/Cephalophinae cf. Sylvicapra	1	1105.6	1192.7	1208.7	x	x	x	1427.7	1532.8	1580.8	1648.8	2131.1	x	2853.3	2869.3	x	x
ZAM	ZAM 007	Vertebrate indet	NID FR	Fail	Vertebrate indet	1	x	x	x	x	x	x	x	x	x	x	x	x	x	x	x	x
ZAM	ZAM 008	Mammal indet	NID FR	Fail	Mammal indet	1	x	x	x	x	x	x	x	x	x	x	x	x	x	x	x	x
SAL	SAL 001	Mammal ≥2	NID FR	Bovinae - Bovini - Bovina	Bos	1	1105.5	1192.7	1208.7	x	x	x	1427.8	1532.8	1580.8	1648.8	2131.2	2792.3	2853.5	2869.6	x	3033.5
SAL	SAL 002	Bovid ≥3	Grand cuneiform FR	Bovinae - Bovini - Bovina	Bos	1	1105.6	1192.7	1208.7	x	x	x	1427.8	x	x	1648.9	2131.1	x	2853.5	2869.5	x	3033.5
SAL	SAL 003	Mammal ≥2	Long bone, midshfr	Aepycerotinae/Alcelaphinae/Antilopinae - Neotragini - Raphicerus, Ourebia	Aepycerotinae/Alcelaphinae/Antilopinae - Neotragini - Raphicerus, Ourebia	1	1105.7	x	1197.7	x	x	x	1427.8	x	1550.9	1648.9	2131.2	x	2883.5	2899.5	x	x
SAL	SAL 005	Mammal ≥2	Long bone, midshfr	Bovinae - Bovini - Bovina	Bos	1	1105.6	1192.7	1208.7	x	x	x	1427.7	x	x	1648.8	2131.1	x	2853.5	2869.5	x	3033.5
SAL	SAL 007	Mammal ≥3	Upper limb bone midshfr	Bovinae - Tragelaphini	Tragelaphini	1	1105.6	1192.7	1208.7	x	x	x	1427.8	x	x	1648.8	2131.1	x	2883.5	2899.6	3043.6	3059.6
SAL	SAL 012	Mammal ≥3	Tooth Root FR	Bovinae - Bovini - Bovina	Bos	1	1105.5	1192.6	1208.6	x	x	x	1427.7	1532.8	1580.7	1648.8	2131	x	2853.3	2869.3	x	3033.4
SAL	SAL 013	Mammal ≥2	Caudal vertebra Hf	Fail	Fail	1	x	x	x	x	x	x	x	x	x	x	x	x	x	x	x	x
SAL	SAL 015	Mammal 2	Thoracic Vertebra FR	Suid (*no suid markers published for African taxa)	Suid (*no suid markers published for African taxa)	1	1105.6	1180.7	1196.7	x	x	x	1453.8	x	1550.8	x	2131.1	x	2883.5	2899.5	x	3033.6
SAL	SAL 017	Mammal ≥3	long bone, midshfr	Bovinae - Bovini - Bovina	Bos	1	1105.6	x	1208.7	x	x	x	1427.7	x	x	1648.8	2131.1	x	2853.3	2869.3	x	3033.4
FIB	FIB 001	Hypsodont ≥3	Cheektooth FR	Bovinae - Bovini - Bovina/Cephalophinae	Bos	1	1105.5	1192.7	1209.6	x	x	x	1427.7	x	1580.8	1648.8	2131.1	x	2853.4	2869.4	x	x
MTS	MTS 001	Mammal ≥1	LBN MIDSHFR	Fail	Mammal ≥1	1	x	x	x	x	x	x	x	x	x	x	x	x	x	x	x	x
MTS	MTS 002	Mammal ≥2	NID FR	Fail	Bos/Tragelaphini/Cephalophinae	1	x	x	x	x	x	x	x	x	x	x	x	x	x	x	x	x
MTS	MTS 005	Mammal ≥2	NID FR	Fail	Mammal ≥2	1	x	x	x	x	x	x	x	x	x	x	x	x	x	x	x	x
MTS	MTS 006	Mammal 2	LBN MIDSHFR	Fail	Mammal 2	1	x	x	x	x	x	x	x	x	x	x	x	x	x	x	x	x
KMP	KMP 001	Hypsodont ≥3	cheektooth fr	Fail	Hypsodont ≥3	1	x	x	x	x	x	x	x	x	x	x	x	x	x	x	x	x
KMP	KMP 002	Mammal 2	Rib fr	Fail	Mammal 2	1	x	x	x	x	x	x	x	x	x	x	x	x	x	x	x	x
KMP	KMP 003	Mammal ≥2	NID FR	Fail	Mammal ≥2	1	x	x	x	x	x	x	x	x	x	x	x	x	x	x	x	x
KMP	KMP 004	Mammal ≥2	NID FR	Fail	Mammal ≥2	1	x	x	x	x	x	x	x	x	x	x	x	x	x	x	x	x
KMP	KMP 005	Mammal ≥2	Axial fr	Fail	Mammal ≥2	1	x	x	x	x	x	x	x	x	x	x	x	x	x	x	x	x
KMP	KMP 006	Bovid 2	metacarpal midshfr	Fail	Bovid 2	1	x	x	x	x	x	x	x	x	x	x	x	x	x	x	x	x
KMP	KMP 007	Mammal ≥2	NID FR	Bovinae - Bovini - Bovina	Bos	1	1105.6	1192.7	1208.7	x	x	x	1427.8	x	1580.8	1648.9	2131.1	x	2853.4	2869.4	x	3033.5
KMP	KMP 008	Mammal ≥2	Axial fr	Bovinae - Bovini - Bovina	Bos	1	1105.6	1192.7	1208.7	x	x	x	1427.8	x	1580.8	1648.8	2131.1	x	2853.4	2869.4	x	3033.5
KMP	KMP 009	Mammal 2	LBN MIDSHFR	Fail	Mammal 2	1	x	x	x	x	x	x	x	x	x	x	x	x	x	x	x	x
KMP	KMP 011	Bovid 3	PHA 2 PXFR	Fail	Bovid 3	1	x	x	x	x	x	x	x	x	x	x	x	x	x	x	x	x
KMP	KMP 012	Mammal ≥2	NID FR	Bovinae - Bovini - Bovina/Cephalophinae	Bos/Cephalophinae	1	1105.5	1192.6	1208.6	x	x	x	1427.6	x	x	1648.7	x	x	2853.2	x	x	x
KMP	KMP 013	Mammal ≥2	Rib fr	Fail	Mammal ≥2	1	x	x	x	x	x	x	x	x	x	x	x	x	x	x	x	x
KMP	KMP 014	Mammal ≥2	NID FR	Fail	Mammal ≥2	1	x	x	x	x	x	x	x	x	x	x	x	x	x	x	x	x
KMP	KMP 015	Mammal 1	Sacrum CRA centrum fr	Fail	Mammal 1	1	x	x	x	x	x	x	x	x	x	x	x	x	x	x	x	x
KMP	KMP 018	Mammal 0.5	Innominate ACET+ISCH	Fail	Mammal 0.5	1	x	x	x	x	x	x	x	x	x	x	x	x	x	x	x	x
KMP	KMP 019	Mammal ≥2	Axial FR	Fail	Mammal ≥2	1	x	x	x	x	x	x	x	x	x	x	x	x	x	x	x	x
KMP	KMP 020	Vertebrate indet	NID FR	Fail	Vertebrate indet	1	x	x	x	x	x	x	x	x	x	x	x	x	x	x	x	x
KMP	KMP 021	Mammal ≥2	NID FR	Fail	Mammal ≥2	1	x	x	x	x	x	x	x	x	x	x	x	x	x	x	x	x
KMP	KMP 022	Mammal ≥2	LBN MIDSHFR	Fail	Mammal ≥2	1	x	x	x	x	x	x	x	x	x	x	x	x	x	x	x	x
KMP	KMP 023	Mammal ≥2	NID FR	Aepycerotinae/Alcelaphinae/Antilopinae - Antilopini/Antilopinae - Neotragini - Raphicerus, Ourebia	Alcelaphinae/Aepycereotinae/Nanger/Eudorcas/Ourebia	1	1105.6	1180.6	1196.6	x	x	x	1427.7	1532.8	1550.8	1648.8	2131	x	x	2883.4	x	x
KMP	KMP 025	Mammal 3	Rib FR	Bovinae - Bovini - Bovina/Cephalophinae - Sylvicapra	Bos	1	1105.6	x	1208.7	x	x	x	1427.7	1532.8	1580.7	1648.8	2131.1	x	2853.3	x	x	x
KMP	KMP 026	Mammal ≥2	Axial FR	Aepycerotinae/Alcelaphinae/Antilopinae/Caprinae/Hippotraginae	Aepycerotinae/Alcelaphinae/Antilopinae/Caprinae/Hippotraginae	1	1105.6	1180.6	1196.6	x	x	x	1427.7	1588.8	x	1648.9	2131.1	x	2883.3	x	x	x
KMP	KMP 027	Mammal ≥2	NID FR	Bovinae - Bovini - Bovina/Cephalophinae - Sylvicapra	Bos/Cephalophinae cf. Sylvicapra	1	1105.7	1192.7	1208.7	x	x	x	1427.8	1532.9	1580.9	1648.9	2131.3	x	2853.6	x	x	x
KMP	KMP 028	Mammal ≥2	NID FR	Bovinae - Bovini - Bovina	Bos	1	1105.6	1192.7	1208.7	x	x	x	1427.7	1532.8	1580.8	1648.8	2131	2792.3	2853.3	2869.3	x	3033.3
KMP	KMP 029	Mammal ≥2	NID FR	Fail	Felidae/Canidae/Loxodonta/Mustelidae	1	1105.7	x	x	x	x	x	1453.9	x	x	x	x	x	x	2869.7	x	x
KMP	KMP 031	Mammal 1	Rib PXFR	Fail	Mammal 1	1	x	x	x	x	x	x	x	x	x	x	x	x	x	x	x	x
KMP	KMP 032	Mammal ≥2	NID FR	Fail	Mammal ≥2	1	x	x	x	x	x	x	x	x	x	x	x	x	x	x	x	x
KMP	KMP 033	Mammal ≥2	NID FR	Fail	Mammal ≥2	1	x	x	x	x	x	x	x	x	x	x	x	x	x	x	x	x
KMP	KMP 034	Mammal ≥2	LBN MIDSHFR	Fail	Mammal ≥2	1	x	x	x	x	x	x	x	x	x	x	x	x	x	x	x	x
KMP	KMP 035	Mammal ≥2	LBN MIDSHFR	Fail	Mammal ≥2	1	x	x	x	x	x	x	x	x	x	x	x	x	x	x	x	x
KMP	KMP 036	Mammal ≥2	Distal Sesamoid Co	Fail	Mammal ≥2	1	x	x	x	x	x	x	x	x	x	x	x	x	x	x	x	x
KMP	KMP 037	Mammal 3	Thoracic vertebra FR	Fail	Mammal 3	1	x	x	x	x	x	x	x	x	x	x	x	x	x	x	x	x
KMP	KMP 038	Mammal ≥1	NID FR	Fail	Mammal ≥1	1	x	x	x	x	x	x	x	x	x	x	x	x	x	x	x	x
KMP	KMP 040	Mammal ≥2	Axial indet FR	Fail	Mammal ≥2	1	x	x	x	x	x	x	x	x	x	x	x	x	x	x	x	x
KMP	KMP 041	Mammal ≥2	NID FR	Aepycerotinae/Antilopinae - Antilopini/Antilopinae - Neotragini - Raphicerus, Ourebia	Aepycerotinae/Antilopinae - Antilopini/Antilopinae - Neotragini - Raphicerus, Ourebia	1	1105.5	1180.6	1196.6	x	x	x	1427.7	1532.7	1550.7	1648.8	2131	x	2883.3	2899.2	x	3033.5
KMP	KMP 042	cf. Bovid 2/3	LI indet, neco	Leporidae (*no Leporidae markers published for African taxa)	Leporidae	1	1105.6	1221.6	1235.6	x	x	x	1453.8	x	x	?	2129.1	x	x	x	x	x
KMP	KMP 043	Mammal ≥2	NID FR	Bovinae - Bovini - Bovina/Cephalophinae - Sylvicapra	Bos/Cephalophinae cf. Sylvicapra	1	1105.7	x	1208.6	x	x	x	1427.9	1533	1580.9	1649	2131.3	x	2853.7	2869.7	x	x
KMP	KMP 046	Mammal 1	LBN MIDSHFR	Leporidae (*no Leporidae markers published for African taxa)	Leporidae	1	1105.4	1221.5	1235.5	x	x	x	1453.5	x	x	x	2128.8	x	2883.1	2899	2958.3	x
KMP	KMP 047	Mammal ≥2	LBN NEPSHFR	Fail	Mammal ≥2	1	x	x	x	x	x	x	x	x	x	x	x	x	x	x	x	x
KMP	KMP 049	Mammal ≥2	NID Flake	Fail	Mammal ≥2	1	x	x	x	x	x	x	x	x	x	x	x	x	x	x	x	x
KMP	KMP 051	Mammal ≥2	Axial indet fr	Fail	Mammal ≥2	1	x	x	x	x	x	x	x	x	x	x	x	x	x	x	x	x
KMP	KMP 052	Mammal ≥2	NID FR	Unknown	Vertebrate ≥2	1	?	?	?	?	?	?	?	?	?	?	?	?	?	?	?	?
KMP	KMP 053	Mammal ≥2	NID FR	Aepycerotinae/Antilopinae - Antilopini/Antilopinae - Neotragini - Raphicerus, Ourebia, Madoqua/Reducinae	Aepycerotinae/Antilopinae - Antilopini/Antilopinae - Neotragini - Raphicerus, Ourebia, Madoqua/Reducinae	1	1105.5	x	x	x	x	x	1427.7	1532.7	1550.7	1648.8	2131	x	2883.3	x	x	x
KMP	KMP 054	Mammal ≥2	NID FR	Fail	Mammal ≥2	1	x	x	x	x	x	x	x	x	x	x	x	x	x	x	x	x
KMP	KMP 055	Mammal ≥2	LBN MIDSHFR	Leporidae (*no Leporidae markers published for African taxa)	Leporidae	1	1105.6	1221.6	1235.6	x	x	1182.6	1453.7	x	x	x	2129	x	2883.3	x	x	x
KMP	KMP 056	Mammal ≥1	NID FR	Bovinae - Bovini - Bovina	Bos	1	1105.7	1192.8	1208.8	x	x	x	1427.9	1532.9	1580.9	1649	2131.3	2792.8	2853.7	2869.6	x	3034.7
KMP	KMP 057	Mammal 1	LBN MIDSHFR	Mustelidae (*no Mustelidae markers published for African taxa)	Mustelidae	1	1105.8	x	1235.5	x	x	x	1453.6	x	1566.6	x	x	x	x	x	x	x
KMP	KMP 058	Mammal 1 or 2	RIb FR	Fail	Mammal 1 or 2	1	x	x	x	x	x	x	x	x	x	x	x	x	x	x	x	x
KMP	KMP 059	Mammal 1 or 2	LBN MIDSHFR	Fail	Mammal 1 or 2	1	x	x	x	x	x	x	x	x	x	x	x	x	x	x	x	x
KMP	KMP 060	Mammal ≥2	NID FR	Fail	Mammal ≥2	1	x	x	x	x	x	x	x	x	x	x	x	x	x	x	x	x
KMP	KMP 061	Mammal ≥2	Axial FR	Bovinae - Bovini - Bovina/Bovinae - Tragelaphini/Cephalophinae	Bos/Tragelaphini/Cephalophinae	1	1105.7	x	1208.9	x	x	x	1428	x	1581	1649.1	x	x	x	x	x	x
KMP	KMP 062	Mammal ≥2	NID FR	Reduncinae	Reduncinae	1	1105.7	1150.8	1166.8	x	x	x	1427.9	1533	1550.9	1649.1	2131.3	2792.7	2883.7	2899.7	x	3033.9
KMP	KMP 064	Mammal 2	Rib fr	Bovinae - Bovini - Bovina	Bos	1	1105.6	1192.7	1208.8	x	x	x	1427.8	1532.9	1580.9	1649	2131.2	2792.6	2853.6	x	x	3033.7
KMP	KMP 066	NID FR	Long bone SHFR	Reduncinae	Reduncinae	1	1105.6	1150.7	1166.7	x	x	x	1427.7	1532.8	1550.8	1648.9	2131.1	x	2883.4	x	x	x
KMP	KMP 067	Mammal ≥2	LBN MIDSHFR	Fail	Mammal ≥2	1	x	x	x	x	x	x	x	x	x	x	x	x	x	x	x	x
KMP	KMP 068	Mammal ≥1	NID FR	Fail	Mammal ≥1	1	x	x	x	x	x	x	x	x	x	x	x	x	x	x	x	x
KMP	KMP 069	Mammal ≥2	Cranial FR	Fail	Mammal ≥2	1	x	x	x	x	x	x	x	x	x	x	x	x	x	x	x	x
KMP	KMP 070	Mammal ≥2	NID FR	Fail	Mammal ≥2	1	x	x	x	x	x	x	x	x	x	x	x	x	x	x	x	x
KMP	KMP 071	Mammal ≥2	NID FR	Bovinae - Bovini - Bovina/Cephalophinae - Sylvicapra	Bos/Cephalophinae cf. Sylvicapra	1	1105.7	x	1208.9	x	x	x	1427.9	1532.9	1580.9	1649	2131.4	x	2853.7	2869.7	x	x
KMP	KMP 072	Mammal ≥2	NID FR	Fail	Mammal ≥2	1	x	x	x	x	x	x	x	x	x	x	x	x	x	x	x	x
KMP	KMP 073	Mammal 3	RIB PXFR	Fail	Mammal 3	1	x	x	x	x	x	x	x	x	x	x	x	x	x	x	x	x
KMP	KMP 074	Rodentia 1	LI1	Fail	Rodentia 1	1	x	x	x	x	x	x	x	x	x	x	x	x	x	x	x	x
KMP	KMP 075	Mammal 1	Upper Limb bone midshfr	Fail	Mammal 1	1	x	x	x	x	x	x	x	x	x	x	x	x	x	x	x	x
KMP	KMP 077	Mammal 2	Femur MIDSHFR	Fail	Mammal 2	1	x	x	x	x	x	x	x	x	x	x	x	x	x	x	x	x
KMP	KMP 078	Mammal ≥2	NID FR	Fail	Mammal ≥2	1	x	x	x	x	x	x	x	x	x	x	x	x	x	x	x	x
KMP	KMP 080	Mammal ≥2	LBN NEPSHFR	Bovinae - Bovini - Bovina	Bos	1	1105.7	x	1208.8	x	x	x	1427.9	1533	1580.9	1649	2131.3	x	2853.6	x	x	3034.7
KMP	KMP 081	Mammal ≥2	Axial FR	Fail	Mammal ≥2	1	x	x	x	x	x	x	x	x	x	x	x	x	x	x	x	x
KMP	KMP 082	Mammal 2	Long bone, MIDSHFR	Aepycerotinae/Antilopinae - Antilopini/Antilopinae - Neotragini - Raphicerus, Ourebia, Madoqua/Reducinae	Aepycerotinae/Antilopinae - Antilopini/Antilopinae - Neotragini - Raphicerus, Ourebia Madoqua/Reducinae	1	1105.8	x	x	x	x	x	1427.9	1533	1551	1649	2131.4	x	2883.8	x	x	3034.8
KMP	KMP 083	Vertebrate indet	NID FR	Fail	Vertebrate indet	1	x	x	x	x	x	x	x	x	x	x	x	x	x	x	x	x
