# Supplementary material for: Distinguishing African bovids using Zooarchaeology by Mass Spectrometry (ZooMS): New peptide markers and insights into Iron Age economies in Zambia
Source: PLoS One. 2021 May 18;16(5):e0251061. doi: 10.1371/journal.pone.0251061 (PMC8130928; doi:10.1371/journal.pone.0251061)
Supplement: S3 Table — Table shows the numbers for the LC-MS/MS samples as well as summary statistics from the runs. (XLSX) [file pone.0251061.s006.xlsx]

## Sheet: S3 Table. MS-MS Information
S3 Table. MS/MS information. Table shows the numbers for the LC-MS/MS samples as well as summary statistics from the runs.
Sample #	Sample #	Species	# Proteins*	# Proteins	# Peptides	# Proteins	# Peptides	# Proteins	# Peptides	# Proteins	# Peptides	Top Collagen Hit	% Coverage
MS/MS	Field	Name	Total	COL1a1*	COL1a1**	COL1a2*	COL1a2**	Other Collagen*	Other Collagen**	Non Collagen*	Non Collagen**
DA383	OM20A	Connochaetes taurinus	45	14	1104	12	785	12	105	7	37	Connochaetes taurinus	99.6
DA384	OM914A	Kobus kob	53	12	894	14	646	12	149	15	103	Kobus ellipsiprymuns	98.9
DA385	OM955A	Tragelaphus eurycerus	41	14	993	13	680	10	110	4	13	Tragelaphus buxtoni	99.4
DA386	OM498A	Syncerus caffer	54	13	790	13	666	10	97	18	138	Syncerus caffer	99.6
DA404	OM4311A	Damaliscus lunatus	47	14	623	11	485	13	117	9	64	Damaliscus lunatus	99.4
DA405	OM5198A	Alcelaphus buselaphus	49	13	635	10	474	13	116	13	86	Damaliscus lunatus	98.2
DA406	OM 7768A	Kobus ellipsiprymus	58	13	650	13	476	13	119	19	136	Kobus ellipsiprymuns	98.5
DA407	OM7834A	Hippotragus equinius	25	7	298	5	188	6	28	7	35	Eudorcas thomsonii	85.5
DA408	OM1413A	Hippotragus niger	58	13	586	11	344	8	89	26	230	Oryx gazella	97.4
DA409	OM2264A	Taurotragus oryx	53	13	699	12	555	12	126	16	132	Taurotragus oryx	98.3
DA410	OM0818	Nanger granti	56	10	594	10	403	6	63	30	132	Eudorcas thomsonii	96.9
DA411	OM0781	Eudorcas thomsonii	57	11	545	9	360	7	59	30	198	Eudorcas thomsonii	97.5
DA412	OM0743	Ourebia ourebi	38	11	683	9	401	8	51	10	78	Eudorcas thomsonii	94.6
DA413	OM0778	Sylvicapra grimmia	28	10	443	7	286	3	30	8	34	Sylvicapra grimmia	92
DA414	OM0734	Oreotragus oreotragus	44	12	895	12	559	8	45	12	121	Oreotragus oreotragus	98.9
DA415	OM5338	Cephalophus adersi	106	14	575	10	378	8	83	74	553	Cephalophus harveyi	95.5
DA416	OM5536	Madoqua kirkii	48	12	560	10	359	7	102	19	131	Madoqua kirkii	95.6
DA417	OM7597	Neotragus moschatus	99	13	391	7	248	13	115	66	403	Neotragus moschatus	98.7
*4 or more spectra, 2 or more unique peptides, Log probability more than 5
**PEP 2D score less than 0.001, FDR 2D less than 0.5
Proteins and Peptides are against the SwissProt Database. Collagen peptides are going to be under represented because only 3 proline hydroxylations were allowed for this search.
Top Collagen Hit and Coverage are against the final bovine collagen database.
