# Supplementary material for: Distinguishing African bovids using Zooarchaeology by Mass Spectrometry (ZooMS): New peptide markers and insights into Iron Age economies in Zambia
Source: PLoS One. 2021 May 18;16(5):e0251061. doi: 10.1371/journal.pone.0251061 (PMC8130928; doi:10.1371/journal.pone.0251061)
Supplement: S4 Table — A total of 168 proteins were found in at least one sample and were then added to the collagen sequence database for the marker authentication. (XLSX) [file pone.0251061.s007.xlsx]

## Sheet: S4 Table. Byonic Protein List
S4 Table: List of all top proteins from the search against SwissProt. A total of 168 proteins were found in at least one sample and were then added to the collagen sequence database for the marker authentication.
DA408	DA383	DA417	DA416	DA415	DA413	DA412	DA411	DA410	DA409	DA407	DA406	DA405	DA386	DA385	DA384	DA404	DA414
P02769	O15335	P35059	P12882	P70081	P68058	P02769	P21809	P21809	P21809	P21809	Q0P569	P29701	P21809	P29701	P04264	P29701	P02769
P21809	P29701	P10412	P02769	P10987	P70081	P21809	Q8MJV1	Q6FFK2	P14639	Q05443	P21809	P21809	Q95121	Q05443	P29701	P21809	P21809
O15335	P21809	O18751	P84047	P02077	P17967	P21793	O15335	O15335	P29701	O15335	P29701	P02769	Q0P569	Q95121	P14639	P02769	P29701
P29701	P31096	P10987	P21809	Q64475	P06900	P68058	P10987	B7H1K5	Q05443	P17967	P0DMA8	Q0P569	P29701	P21809	P35527	P04264	O15335
P02077	Q95121	P07589	P06900	P68103	P22226	Q95121	P29701	B7H1J9	Q0P569	Q95121	P14639	Q05443	Q05443		P0CH25	Q05443	Q95121
Q95121	Q05443	P62807	P02077	P14639	P0CH25	O15335	P70081	B7GW58	P15497	P02769	O15335	Q3ZBN5	P15497		P21809	Q62009	Q05443
Q0P569	P21793	P21809	O15335	O15335	P69002	P17967	Q95121	Q6FF89	P02073	P01934	Q95121	O15335	P02769		P02073	O15335	P17967
P0DMA8		Q9XSC6	P0CH25	Q76LV2	P02769	Q8VDN2	P02073	P29701	P04264		Q0VCX2	Q95121	O15335		Q95121	P49065	P14639
Q05443		P29701	P83969	P00829		P12763	P0CH25	Q6FDS6	Q95121		Q0VCP3	P33072	P21793		Q54GX7	Q95121	P21793
P21793		P09422	P12763	O46415		P00743	P07589	Q95121	P21793		F1N152	Q0VCP3	Q54GX7		P21793		P02077
Q15063		Q16695	P02602	P02584			Q64475	P02073	O15335		Q15063	P13497	P31096		Q05443		Q27972
P0CH25		P00829	P02073	P21809			Q02566	Q6FFK0	P0CH25		Q05443	P15497	P41361		Q0P569		P08493
Q54GX7		Q3ZC09	P07589	Q9XSC6			O46415	Q6RYW5	Q0VCP3		P02769	Q15063	Q9TSN7		Q15063
P01934		P22226	P04346	P46193			P02769	Q6F7T7	F1N152		P17967		P02820		P13605
P35059		P43276	Q95121	Q27975			P05164	Q6F6N3	Q2UVX4		P05307		Q15063		P07224
P04264		P13549	P46193	Q0VCX2			P68103	Q05443	P33072		P21793		P02073
P21380		Q8MJV0	Q05443	P0DMA8			P86873	Q9BE41			Q3ZBN5		P13605
P22226		O15335	P01934	B7U9B5			Q76LV2	B7H047			Q9GKN8		Q0VCP3
P02070		P35579	Q0P571	P29701			P02602	B7GY36			P33072
P13605		B7U9B5		Q9TSN7			Q16695	P14639
P33072		P00883		P19120			Q05443	Q6FF90
P02080		P46193		P52556			Q5WB78	P05164
P07507		Q99878		P53478			P17967	P17967
Q3ZBN5		P63048		Q95121			Q6FFK2	P83969
P08493		P11979		P63048			P07507	P70081
Q27972		P19483		P00741			B1HMZ0	C4KZP9
		P15497		Q16695			Q7SIH1	P04937
		P0CH25		P00432			P08493	Q98DK4
		P02690		A5D7D1			Q927W2	P07224
		P04264		Q7SIH1			Q9KGE3	P08493
		A0JNJ5		Q9XSJ4
		P02769		Q05443
		Q9GKX8		P18687
		P00355		Q96KK5
		Q08DP0		P52480
		Q3T0P6		P19483
		Q0III9		P49951
		Q95121		P49065
		P02080		P13796
		Q3SZ54		P17967
		P49951		Q3ZBK2
		P02578		Q865F8
		P13605		P41932
		P0DP23		P18600
		P05164		Q9XSD9
		P49747		P67819
		P13608		P02080
		P17967		Q2HJ97
		P19120		Q3SYU2
		A0A1F3		Q3T0P6
		Q28115		P10096
		P21793		Q8K586
		P18687		Q5E4T4
		G3I8R9		Q9BGI3
		Q2HJ97		P07589
		Q00839		Q3SZ54
		P52272		P00743
		P18600		P11499
		Q3T165		Q258K2
		Q5E9A3		Q8BTM8
		Q9GKN8		P35432
		Q3ZBK2		Q9BE40
		Q8VDN2		P00727
		A4FUD9		Q3SX14
		P69076		P01934
		P02584		P05164
				P08493
				P13696
				P07224
				P81287
				P00922
				A4FUD9
				O77834
				P20018
