# Supplementary material for: Distinguishing African bovids using Zooarchaeology by Mass Spectrometry (ZooMS): New peptide markers and insights into Iron Age economies in Zambia
Source: PLoS One. 2021 May 18;16(5):e0251061. doi: 10.1371/journal.pone.0251061 (PMC8130928; doi:10.1371/journal.pone.0251061)
Supplement: S5 Table — Masses in light italics are present in the LC-MS/MS, but are not suitable for species identification using MALDI because they are present in more than one marker or those masses are also the masses of common contaminants. Boviane—Tragaelaphini—Group1: Taurotragus, Tragelaphus buxtoni; Tragelaphus eurycerus; Boviane—Tragaelaphini—Group2: Tragelaphus imberis, Tragelaphus strepsiceros, Tragelaphus scriptus, Tragelaphus spekii. *Predicted from the genetic sequence data only, not confirmed with MALDI data. **The both the fully cleaved peptide and the peptide with one missed cleavage are present in the LC-MS/MS and the MALDI so are presented here as a joint marker. ***Previously published species. ****New markers presented in this paper. 1588 for Neotraginae is in the trailing peaks of another peptide at 1586. (XLSX) [file pone.0251061.s008.xlsx]

## Sheet: S5 Table. Marker List
S5 Table: Marker list for all species including sequences, masses, and numbers of oxidations.
Marker	Letter Name	Tryptic Name	Sequence	Mass	Mass'	Oxidations	Bovinae - Bovini - Bovina***	Bovinae - Bovini - Bubalina	Bovinae - Tragelaphini - Group 1	Bovinae - Tragelaphini - Group 2*	Aepycerotinae*	Antilopinae - Antilopini	Antilopinae - Neotragini - Ourebia	Antilopinae - Neotragini - Neotragus	Antilopinae - Neotragini - Oreotragus	Antilopinae - Neotragini - Madoqua	Cephalophinae - Sylvicapra	Cephalophinae - Cephalophus	Cephalophinae - Philantomba*	Reduncinae	Hippotraginae	Alcelaphinae - Acelaphus	Alcelaphinae - Connochaetes and Damaliscus	Pantholopinae*	Caprinae - Capra***	Caprinae - Ovis***
COL1ɑ1 508 - 519	P1	A1T47	GVQGPPGPAGPR	1105.6		1	x	x	x	x	x	x	x	x	x	x	x	x	x	x	x	x	x	x	x	x
COL1ɑ2 978 - 990	A	A2T85	AGQPGAVGPAGIR	1150.5	1166.6	0/1														x
			TGQPGAVGPAGIR	1180.6	1196.6	0/1					x	x	x	x							x	x	x	x	x	x
			IGQPGAVGPAGIR	1192.7	1208.7	0/1	x	x	x	x					x		x	x	x
			SGQPGAVGPAGIR	1166.5	1182.5	0/1										x
COL1ɑ2 375		A2T34	EGPVGLPGIDGR**	1182		1	x	x	x	x	x	x	x	x		x	x			x				x
			EGPVGLPGIDGRPGPIGPAGAR**	2056	2072	1/2	x	x	x	x	x	x	x	x		x	x			x				x
			EGPAGLPGIDGR**	1154		1									x			x	x		x	x	x		x	x
			EGPAGLPGIDGRPGPIGPAGAR**	2028	2044	1/2									x			x	x		x	x	x		x	x
COL1ɑ2 484 - 498	B	A2T43	GIPGEFGLPGPAGAR	1427.7		2	x		x	x	x	x	x	x	x	x	x	x	x	x	x	x	x	x	x	x
			GIPGEFGLPGPAGVR	1455.8		2		x
COL1ɑ2 889 - 906		A2T75	GEPGPAGAVGPAGAVGPR	1532		1	x	x		x	x	x	x	x	x	x	x			x
			GEPGPVGAVGPAGAVGPR	1560		1													x				x	x	x	x
			GEPGPAGVVGPAGAVGPR	1560		1			x
			GEPGPVGAVGPTGAVGPR	1590		1																x
			GEPGPVGAVGPVGAVGPR	1588		1															x
			GEPGPVGAIGPAGAVGPR	1574		1												x
COL1ɑ2 502 - 519	C	A2T45	GPPGESGAAGPAGPIGSR	1550.8		1					x	x	x			x				x		x	x
			GPPGESGAAGPTGPIGSR	1580.8		1	x	x	x	x				x	x		x	x	x		x			x	x	x
COL1ɑ2 292 - 309	P2	A2T26	GSTGEIGPAGPPGPPGLR	1648.8		2	x	x	x	x	x	x	x	x	x	x	x	x	x	x	x	x	x	x	x	x
COL1ɑ2 793 - 816	D	A2T69	GLPGVAGSVGEPGPLGIAGPPGAR	2131.1		3	x	x	x	x	x	x	x	x	x	x	x	x	x	x	x	x	x	x	x	x
COL1ɑ2 454 - 483	E	A2T41/42	GEQGPAGPPGFQGLPGPAGTAGEAGKPGER	2792.3		3	x	x	x	x	x	x	x	x	x	x	x	x	x	x	x	x	x	x	x	x
COL1ɑ1 586 - 618	F	A1T55/56	GLTGPIGPPGPAGAPGDKGEAGPSGPAGPTGAR	2853.4	2869.6	2/3	x	x									x	x
			GLTGPIGPPGPAGAPGDKGETGPSGPAGPTGAR	2883.4	2899.4	2/3			x	x	x	x	x	x	x	x			x	x	x	x	x		x	x
			GLTGPIGPPGPAGAAGDKGETGPSGPAGPTGAR	2857.5	2873.5	2/3																		x
COL1ɑ2 757 - 789	G	A2T67	GPSGEPGTAGPPGTPGPQGLLGAPGFLGLPGSR	3017.5	3033.5	4/5	x				x	x	x	x	x	x				x		x	x	x		x
			GPSGEPGTAGPPGTPGPQGFLGPPGFLGLPGSR	3077.5	3093.5	4/5																			x
			GPSGEPGTAGPPGTPGPQGLLGPPGFLGLPGSR	3043.4	3059.4	4/5			x	x							x	x	x		x
			GPSGEPGTAGPPGTPGPQGLLGLPGFLGLPGSR	3059.5	3075.5	4/5		x
